# Supplementary material for: Suicide Rates Among Patients Receiving Palliative Care—Descriptive Results of a National Cohort Study
Source: J Clin Med. 2026 Mar 11;15(6):2149. doi: 10.3390/jcm15062149 (PMC13026687; doi:10.3390/jcm15062149)
Supplement: Supplementary file 1 [file jcm-15-02149-s001.zip]

Archive with 1 entries (1 files):
- jcm-4133821-supplementary.pdf
